# Supplementary material for: Exploring complex and integrated information during sleep
Source: Neurosci Conscious. 2024 Jul 6;2024(1):niae029. doi: 10.1093/nc/niae029 (PMC11227102; doi:10.1093/nc/niae029)
Supplement: niae029_Supp [file niae029_supp.zip]

Archive with 1 entries (1 files):
- niae029_Supp/SuppFig1.pdf
